# Supplementary material for: Isolation, biochemical and molecular identification of Nocardia species among TB suspects in northeastern, Tanzania; a forgotten or neglected threat?
Source: BMC Infect Dis. 2017 Jun 8;17:407. doi: 10.1186/s12879-017-2520-8 (PMC5463502; doi:10.1186/s12879-017-2520-8)
Supplement: Additional file 1: — Detailed description of the clinical symptoms, concurrent conditions associated with Nocardia infection in Northeastern, Tanzania and the results of Biochemical and Moelcular identification. (XLSX 19 kb) [file 12879_2017_2520_MOESM1_ESM.xlsx]

## Sheet: Sheet1
	Clinical symptoms							Concurrent conditions							API 32C Profiles for the Nocardia isolates																														biomèrieux ID 32 C Yeast Identification system		Growth (in days)
SNo.	Cough	Haemptysis	Night sweat	Dyspnoea	Fever	Fatique	Weight loss	Smoking	Previous TB	HIV	Treatment	Direct Smear Microscopy	Co-infections	ID	GAL	ACT	SAC	NAG	LAT	ARA	CEL	RAF	MAL	TRE	2KG	MDG	SOR	XYL	RIB	GLY	RHA	PLE	ERY	MEL	GRT	MLZ	GNT	LVT	MAN	LAC	INO	GLU	SBE	GLN	API Profile	Species	7	9	12
4	2	2	2	2	1	2	1	2	2	2	3	1		TZ/04	-	+	-	+	+	+	+	-	+	-	-	+	-	+	+	+	-	-	+	-	-	-	-	-	+	+	-	+	+	+	37735522	Streptomyces cyanescens
1	1	2	2	1	1	2	2	1	2	1	3	2	HIV	TZ/14	-	+	-	+	+	+	+	-	+	-	-	+	-	+	+	+	-	-	+	-	-	-	-	-	+	+	-	+	+	+	37735522	Streptomyces cyanescens
64	1	1	1	2	1	1	2	2	2	3	2	4	NTM	TZ/64	+	+	-	+	+	+	+	-	+	-	-	-	+	+	+	+	-	-	+	-	+	-	+	-	+	+	-	+	-	-	37516506	S.griseus
114	2	2	2	2	2	2	2	2	2	3	3	1		TZ/114	+	+	+	+	-	+	+	+	+	+	+	+	+	+	+	+	+	+	+	-	+	-	+	-	+	+	+	+	-	+	75112246	A. madurae
2	1	1	1	1	2	1	2	2	2	3	3	1		TZ/177	+	+	+	-	-	-	-	-	+	+	+	+	-	-	-	-	+	-	-	-	+	+	+	-	-	-	-	+	-	-	71414140	N. brasiliensis
3	1	2	1	1	1	1	1	2	2	3	3	2		TZ/200	-	+	-	-	-	-	-	-	-	-	-	-	-	-	+	-	-	-	-	-	-	-	-	-	-	-	-	+	-	-	20004004	N. nova
4	1	1	1	1	1	1	1	2	2	3	3	1		TZ/205	+	+	-	-	-	-	-	-	-	-	-	-	+	-	+	-	+	-	-	-	-	-	-	+	+	-	-	+	-	-	26420142	N. asteroides
5	1	1	1	1	1	1	1	2	2	1	2	3	HIV	TZ/208	+	-	-	-	-	-	-	-	-	-	-	-	-	+	+	-	-	-	-	-	-	-	-	+	-	-	-	-	-	-	10000304	N. farcinica
6	1	2	1	2	2	2	2	2	2	3	2	1		TZ/233	-	-	-	-	+	-	+	-	-	-	-	-	-	-	-	-	-	-	-	-	-	-	+	+	-	-	-	-	-	-	61400304	N. farcinica
7	1	1	1	1	1	1	2	1	2	3	3	1		TZ/239	-	+	-	-	-	-	-	-	-	-	-	-	-	-	+	-	-	-	-	-	-	-	-	-	-	-	-	+	-	-	00000106	N. asteroides
8	1	1	1	2	2	2	2	1	1	3	2	2		TZ/240	+	-	-	-	-	-	-	-	-	-	-	-	-	-	-	-	-	-	-	-	-	-	-	+	-	-	-	-	-	-	00040100	N. asteroides
9	1	2	1	1	1	1	1	2	2	3	2	4	TB	TZ/260	-	+	-	-	-	-	-	-	-	-	-	-	-	-	-	-	-	-	-	-	-	-	-	-	-	-	-	+	-	-	20000100	N. asteroides
10	1	2	1	1	1	1	1	1	2	3	1	5	TB	TZ/281	-	+	-	-	-	-	-	-	-	-	-	-	-	-	-	+	-	-	-	-	-	-	-	+	-	-	-	+	-	-	00000104	N. asteroides
11	1	2	2	2	1	2	2	1	2	3	2	2		TZ/290	+	+	-	+	-	-	-	-	+	+	+	+	-	-	-	+	-	-	-	-	-	-	-	-	-	-	-	-	-	-	31014100	N. brasiliensis
12	1	2	2	1	1	2	1	2	2	1	3	1	HIV	TZ/300	-	-	+	+	+	+	-	-	+	+	-	-	-	+	+	+	-	-	-	-	-	+	-	+	+	-	-	+	-	+	31414100	N. brasiliensis
13	1	2	2	2	1	2	2	2	2	3	2	3		TZ/324	-	+	-	-	-	-	-	-	-	-	-	-	-	-	-	-	-	-	-	-	-	-	-	+	-	-	-	+	-	-	20000401	N. asteroides
14	1	2	1	2	1	1	2	2	2	3	3	2		TZ/329	-	+	-	-	-	-	-	-	-	-	-	-	-	-	-	-	-	-	-	-	-	-	-	-	-	-	-	-	-	-	20000100	N. asteroides
15	1	2	1	1	1	2	1	2	2	2	3	1		TZ/334	-	-	-	+	-	-	-	-	-	-	-	-	-	-	-	-	-	-	-	-	-	-	-	-	-	-	-	-	-	-	10000204	N. farcinica
16	1	2	2	2	1	1	2	2	2	3	3	1		TZ/342	+	+	+	-	-	-	-	-	+	+	+	+	-	-	-	-	+	-	-	-	+	+	+	-	-	-	-	+	-	-	71414140	N. brasiliensis
17	1	2	2	2	1	1	2	2	2	3	3	1		TZ/350	+	+	-	+	+	+	+	-	+	-	-	-	+	+	+	+	-	-	+	-	+	-	+	-	+	+	-	+	-	-	00040100	N. asteroides
[truncated: 5 more columns]
